# Supplementary material for: Discovering common pathogenetic processes between COVID-19 and tuberculosis by bioinformatics and system biology approach
Source: Front Cell Infect Microbiol. 2023 Dec 15;13:1280223. doi: 10.3389/fcimb.2023.1280223 (PMC10757339; doi:10.3389/fcimb.2023.1280223)
Supplement: Supplementary file 3 [file Table_3.xlsx]

## Sheet: TB
Gene Ensembl ID	Gene Name	logFC	FDR
ENSG00000142089	IFITM3	1.02624	0.0466579
ENSG00000223446	RP11-274J16.5	1.33824	0.0466579
ENSG00000221676	RNU6ATAC	1.95241	0.0443035
ENSG00000229107	ABHD17AP4	-1.42827	0.0436903
ENSG00000223609	HBD	1.9389	0.0436903
ENSG00000211671	IGLV2-8	2.46392	0.0436903
ENSG00000272055	RNU6-6P	-1.78571	0.0407551
ENSG00000202538	RNU4-2	-1.40236	0.0407551
ENSG00000254396	RP11-56F10.3	-1.22071	0.0407551
ENSG00000251705	RNA5-8SP6	-1.20603	0.0407551
ENSG00000238709	RNU7-56P	1.71259	0.0407551
ENSG00000243289	CTGLF8P	2.68312	0.0407551
ENSG00000239719	RP4-800G7.1	-1.50458	0.0378883
ENSG00000233971	RPS20P10	-1.34308	0.0378883
ENSG00000236533	AC009413.2	-1.0453	0.0378883
ENSG00000212469	RNU6-1158P	1.15775	0.0378883
ENSG00000263441	AC012181.1	1.19072	0.0378883
ENSG00000211692	TRGJP1	2.07241	0.0378883
ENSG00000235181	AC009892.2	-1.40128	0.0352891
ENSG00000266728	AC015688.3	-1.22731	0.0352891
ENSG00000085662	AKR1B1	-1.22351	0.0352891
ENSG00000251293	CTC-552D5.1	1.0539	0.0352891
ENSG00000267102	RP11-686D22.7	1.10002	0.0352891
ENSG00000211765	TRBJ2-2	-1.71322	0.032914
ENSG00000105991	HOXA1	-1.46007	0.032914
ENSG00000133055	MYBPH	-1.1372	0.032914
ENSG00000204377	C1orf134	-1.04784	0.032914
ENSG00000230648	RP3-406P24.3	-1.03369	0.032914
ENSG00000178896	EXOSC4	1.09445	0.032914
ENSG00000268555	RP11-678G14.3	1.57074	0.032914
ENSG00000273341	RP5-899E9.1	1.61936	0.032914
ENSG00000211934	IGHV1-2	1.77095	0.032914
ENSG00000136149	RPL13AP25	-1.17147	0.03065
ENSG00000090104	RGS1	-1.07842	0.03065
ENSG00000224977	RP11-160H22.3	-1.23536	0.0285011
ENSG00000164556	FAM183B	-1.01215	0.0285011
ENSG00000237078	AC007272.1	1.04797	0.0285011
ENSG00000120708	TGFBI	1.17486	0.0285011
ENSG00000253115	RP11-6I2.4	1.27428	0.0285011
ENSG00000238569	snoU13	1.60339	0.0285011
ENSG00000211767	TRBJ2-3	-1.43492	0.0283734
ENSG00000259580	RP11-37C7.1	-1.54623	0.0265154
ENSG00000269839	CTD-3233P19.7	-1.41415	0.0265154
ENSG00000055118	KCNH2	-1.25495	0.0265154
ENSG00000211651	IGLV1-44	1.29286	0.0265154
ENSG00000128731	HERC2	1.30727	0.0265154
ENSG00000233648	AC010095.6	1.35625	0.0265154
ENSG00000211955	IGHV3-33	2.16217	0.0265154
ENSG00000146192	FGD2	1.05226	0.0262402
ENSG00000184348	HIST1H2AK	-1.87438	0.0246814
ENSG00000148344	PTGES	-1.21518	0.0246814
ENSG00000211673	IGLV3-1	2.86934	0.0241647
ENSG00000200434	RNA5-8SP2	-1.552	0.0229015
ENSG00000211679	IGLC3	1.11876	0.0229015
ENSG00000096006	CRISP3	1.32613	0.0229015
ENSG00000089169	RPH3A	1.67911	0.0229015
ENSG00000231475	IGHV4-31	2.40532	0.0229015
ENSG00000250258	CTC-431G16.2	-1.95809	0.0212376
ENSG00000211677	IGLC2	1.12131	0.0212376
ENSG00000198692	EIF1AY	2.17493	0.0212376
ENSG00000258979	RP11-433J8.2	-2.36606	0.0196833
ENSG00000207087	RNU6-242P	-1.62077	0.0196833
ENSG00000258810	RP11-219E7.1	-1.25587	0.0196833
ENSG00000240388	CTD-2061E19.1	-1.23267	0.0196833
ENSG00000238012	AC114752.1	1.06704	0.0196833
ENSG00000227045	RP11-98D18.1	1.09434	0.0196833
ENSG00000255149	RP11-97I14.1	1.09536	0.0196833
ENSG00000259215	RP11-253M7.4	-1.73441	0.0181896
ENSG00000232710	RP4-669P10.16	-1.28361	0.0181896
ENSG00000260923	AC137934.1	-1.18109	0.0181896
ENSG00000234776	C11orf94	-1.06786	0.0181896
ENSG00000249335	CTC-340D7.1	-1.03544	0.0181896
ENSG00000242574	HLA-DMB	1.03013	0.0181896
ENSG00000263853	AC139530.1	-1.12072	0.0171796
ENSG00000211895	IGHA1	1.03557	0.0171796
ENSG00000215788	TNFRSF25	-1.47312	0.0168107
ENSG00000233081	RP11-440G5.2	1.09147	0.0168107
ENSG00000182108	DEXI	1.10858	0.0168107
ENSG00000233864	TTTY15	1.1822	0.0168107
ENSG00000101425	BPI	1.42604	0.0168107
ENSG00000114315	HES1	-1.19247	0.0155726
ENSG00000116761	CTH	-1.0218	0.0155726
ENSG00000249951	RP11-554D13.1	1.27174	0.0155726
ENSG00000120694	HSPH1	-1.27982	0.0143793
ENSG00000259473	RP11-96C21.1	-1.18928	0.0143793
ENSG00000104723	TUSC3	-1.06186	0.0143793
ENSG00000173391	OLR1	1.0391	0.0143793
ENSG00000269237	CTD-2561J22.3	1.11148	0.0143793
ENSG00000157601	MX1	1.11175	0.0143793
ENSG00000223865	HLA-DPB1	1.20487	0.0143793
ENSG00000168903	BTNL3	1.30345	0.0143793
ENSG00000253939	RP11-44K6.3	1.58617	0.0143793
ENSG00000202193	RNA5SP427	-1.27603	0.0132869
ENSG00000138744	NAAA	-1.10766	0.0132869
ENSG00000112299	VNN1	-1.06924	0.0132869
ENSG00000254353	RP11-195E2.4	-1.82669	0.0123096
ENSG00000185972	CCIN	1.06453	0.0123096
ENSG00000179583	CIITA	1.08227	0.0123096
ENSG00000227082	AL592494.5	1.37035	0.0123096
ENSG00000198502	HLA-DRB5	1.488	0.0123096
ENSG00000200795	RNU4-1	-1.93263	0.0113579
ENSG00000234415	RPL5P7	-1.34937	0.0113579
ENSG00000238460	AC068587.2	-1.31853	0.0113579
ENSG00000204388	HSPA1B	-1.20365	0.0113579
ENSG00000107281	NPDC1	-1.2022	0.0113579
ENSG00000177535	OR2B11	-1.2012	0.0113579
ENSG00000099994	SUSD2	-1.02129	0.0113579
ENSG00000197124	ZNF682	-1.00479	0.0113579
ENSG00000270069	RP6-99M1.2	1.18347	0.0113579
ENSG00000262222	RP11-876N24.4	1.67392	0.0113579
ENSG00000211890	IGHA2	1.82461	0.0113579
ENSG00000188536	HBA2	1.85801	0.0113579
ENSG00000144115	THNSL2	1.98234	0.0113579
ENSG00000173876	TUBB8	2.26857	0.0113579
ENSG00000197467	COL13A1	-1.56975	0.0104947
ENSG00000235872	RP11-335O4.3	-1.45674	0.0104947
ENSG00000237797	RP11-472N13.3	-1.36895	0.0104947
ENSG00000107485	GATA3	-1.13708	0.0104947
ENSG00000255760	RP11-428G5.5	1.07719	0.0104947
ENSG00000234436	AC008984.7	1.17148	0.0104947
ENSG00000229489	ATP5A1P5	-2.34255	0.00967984
ENSG00000203814	HIST2H2BF	-1.65107	0.00967984
ENSG00000187990	HIST1H2BG	-1.41422	0.00967984
ENSG00000224730	AC009892.10	-1.21413	0.00967984
ENSG00000163145	C1QTNF7	1.19266	0.00967984
ENSG00000228943	RP5-1053E7.2	1.20881	0.00967984
ENSG00000252367	Y_RNA	1.56892	0.00967984
ENSG00000109321	AREG	-1.78005	0.00891182
ENSG00000177606	JUN	-1.30473	0.00891182
ENSG00000254521	SIGLEC12	1.06278	0.00891182
ENSG00000144843	ADPRH	1.17117	0.00891182
ENSG00000211653	IGLV1-40	1.54482	0.00891182
ENSG00000251793	U3	2.04025	0.00891182
ENSG00000241755	IGKV1-9	2.84015	0.00891182
ENSG00000074803	SLC12A1	-1.86241	0.00819855
ENSG00000226925	AC007271.3	-1.64558	0.00819855
ENSG00000227653	ISCA1P6	-1.60811	0.00819855
ENSG00000211747	TRBV20-1	-1.55419	0.00819855
ENSG00000259912	CTC-527H23.2	-1.42287	0.00819855
ENSG00000237090	RP11-342M1.6	-1.22593	0.00819855
ENSG00000233978	AC016735.3	-1.0627	0.00819855
ENSG00000186583	SPATC1	1.08743	0.00819855
ENSG00000169385	RNASE2	2.22764	0.00819855
ENSG00000271751	RP11-110I1.14	-2.17805	0.00754565
ENSG00000198518	HIST1H4E	-1.59157	0.00754565
ENSG00000163993	S100P	-1.35067	0.00754565
ENSG00000184678	HIST2H2BE	-1.22395	0.00754565
ENSG00000187569	DPPA3	-1.07587	0.00754565
ENSG00000204103	MAFB	1.02875	0.00754565
ENSG00000208018	MIR645	1.1573	0.00754565
ENSG00000255007	CTD-2589M5.4	1.38915	0.00754565
ENSG00000237714	P4HA2-AS1	-2.16636	0.00691044
ENSG00000204020	LIPN	1.01154	0.00691044
ENSG00000106565	TMEM176B	1.34696	0.00691044
ENSG00000240041	IGHJ4	1.52011	0.00691044
ENSG00000211896	IGHG1	1.6389	0.00691044
ENSG00000108691	CCL2	1.99967	0.00691044
ENSG00000266402	SNORA76	-2.5064	0.00632902
ENSG00000256358	RPL31P57	-1.95087	0.00632902
ENSG00000162836	ACP6	-1.31399	0.00632902
ENSG00000202198	RN7SK	-1.27453	0.00632902
ENSG00000261453	RP11-565N2.1	-1.25474	0.00632902
ENSG00000198366	HIST1H3A	-1.05535	0.00632902
ENSG00000231389	HLA-DPA1	1.22445	0.00632902
ENSG00000167608	TMC4	1.26213	0.00632902
ENSG00000221535	AC027319.1	1.53148	0.00632902
ENSG00000207357	RNU6-2	1.75746	0.00632902
ENSG00000268433	RP11-420K14.2	2.19206	0.00632902
ENSG00000244734	HBB	2.24359	0.00632902
ENSG00000148346	LCN2	2.36946	0.00632902
ENSG00000211663	IGLV3-19	2.86939	0.00632902
ENSG00000269961	CTD-2033C11.1	-1.79072	0.00582652
ENSG00000228877	RP11-473E2.4	-1.68338	0.00582652
ENSG00000266408	AL122127.4	-1.37088	0.00582652
ENSG00000123610	TNFAIP6	1.20954	0.00582652
ENSG00000230916	RP11-10B2.1	1.25273	0.00582652
ENSG00000211935	IGHV1-3	2.9311	0.00582652
ENSG00000115919	KYNU	3.74328	0.00582652
ENSG00000250510	GPR162	-1.52337	0.00534347
ENSG00000199135	MIR101-1	-1.35741	0.00534347
ENSG00000233041	PHGR1	-1.28873	0.00534347
ENSG00000134107	BHLHE40	-1.16893	0.00534347
ENSG00000233330	RP1-12G14.7	-1.11052	0.00534347
ENSG00000054793	ATP9A	1.12045	0.00534347
ENSG00000269182	AC010760.1	1.85777	0.00534347
ENSG00000185020	RP11-111G23.1	-1.50528	0.00489367
ENSG00000139053	PDE6H	-1.29728	0.00489367
ENSG00000248124	RRN3P1	-1.07521	0.00489367
ENSG00000135953	MFSD9	1.44143	0.00489367
ENSG00000169397	RNASE3	1.4909	0.00489367
ENSG00000269720	CTD-2521M24.5	1.12334	0.00447684
ENSG00000251185	RP11-542G1.1	1.21294	0.00447684
ENSG00000100336	APOL4	1.30987	0.00447684
ENSG00000178562	CD28	-1.18799	0.00408103
ENSG00000114013	CD86	1.89873	0.00408103
ENSG00000224969	RP11-54O7.11	1.93459	0.00408103
ENSG00000204936	CD177	2.34087	0.00408103
ENSG00000241351	IGKV3-11	2.8543	0.00408103
ENSG00000259235	RP11-605F22.2	-4.57292	0.00372745
ENSG00000100906	NFKBIA	-1.1359	0.00372745
ENSG00000142959	BEST4	-1.08042	0.00372745
ENSG00000233070	ZFY-AS1	1.16836	0.00372745
ENSG00000267737	AC061992.2	1.32748	0.00372745
ENSG00000224666	RP1-50J22.4	2.18762	0.00372745
ENSG00000211956	IGHV4-34	2.59245	0.00372745
ENSG00000267265	CTC-550B14.7	-2.02943	0.0034093
ENSG00000218069	RSL24D1P1	-1.43702	0.0034093
ENSG00000233191	AC006372.6	-1.35572	0.0034093
ENSG00000158050	DUSP2	-1.27748	0.0034093
ENSG00000110944	IL23A	1.38129	0.0034093
ENSG00000257052	RP11-881M11.2	1.95567	0.0034093
ENSG00000211966	IGHV5-51	2.52202	0.0034093
ENSG00000126368	NR1D1	-1.25276	0.00312204
ENSG00000206417	H1FX-AS1	-1.20587	0.00312204
ENSG00000249992	TMEM158	1.12339	0.00312204
ENSG00000132669	RIN2	1.23009	0.00312204
ENSG00000218048	RP3-407E4.4	1.75102	0.00312204
ENSG00000211943	IGHV3-15	3.87566	0.00312204
ENSG00000225787	LSM3P3	-2.00917	0.00286178
ENSG00000258249	RP11-497G19.3	-1.50579	0.00286178
ENSG00000234902	AC007879.2	-1.02872	0.00286178
ENSG00000255202	RP4-541C22.5	1.26283	0.00286178
ENSG00000224650	IGHV3-74	1.35168	0.00286178
ENSG00000267711	RP11-686D22.5	1.35901	0.00286178
ENSG00000211953	IGHV3-30	4.15351	0.00286178
ENSG00000104177	MYEF2	-1.93524	0.0026096
ENSG00000269363	MGC4771	-1.72533	0.0026096
ENSG00000263812	LINC00908	-1.50709	0.0026096
ENSG00000251484	RP5-1065J22.4	-1.48267	0.0026096
ENSG00000253653	CTC-248O19.1	-1.07688	0.0026096
ENSG00000241679	RP11-80H8.4	1.23683	0.0026096
ENSG00000196576	PLXNB2	1.29551	0.0026096
ENSG00000123685	BATF3	1.37854	0.0026096
ENSG00000188157	AGRN	1.49265	0.0026096
ENSG00000211649	IGLV7-46	2.68874	0.0026096
ENSG00000180725	AC015871.1	-3.14904	0.00237507
ENSG00000092850	TEKT2	-1.48104	0.00237507
ENSG00000270402	CTC-412M14.5	-1.12243	0.00237507
ENSG00000104885	DOT1L	-1.06478	0.00237507
ENSG00000101342	TLDC2	1.524	0.00237507
ENSG00000225964	AC017076.5	2.09413	0.00237507
ENSG00000272396	CTC-490G23.4	2.13426	0.00237507
ENSG00000211937	IGHV2-5	3.67937	0.0022646
ENSG00000257599	OVCH1-AS1	-1.81105	0.00217344
ENSG00000260955	RP11-30L15.6	1.06195	0.00217344
ENSG00000232060	RP11-255N24.4	1.09015	0.00217344
ENSG00000181260	MTHFD2P7	1.13372	0.00217344
ENSG00000269711	CTD-3214H19.16	1.2074	0.00217344
ENSG00000187608	ISG15	1.60731	0.00217344
ENSG00000202079	Y_RNA	2.30812	0.00217344
ENSG00000160191	PDE9A	-1.33992	0.00198383
ENSG00000125780	TGM3	-1.30229	0.00198383
ENSG00000164683	HEY1	-1.03981	0.00198383
ENSG00000207980	MIR23A	-1.01589	0.00198383
ENSG00000244063	AC024704.2	1.27707	0.00198383
ENSG00000233975	RP11-288L9.1	1.29726	0.00198383
ENSG00000168421	RHOH	1.32404	0.00198383
ENSG00000259005	RP3-449M8.6	1.45586	0.00198383
ENSG00000211959	IGHV4-39	2.74028	0.00198383
ENSG00000124785	NRN1	2.9898	0.00198383
ENSG00000182389	CACNB4	-1.15155	0.00181058
ENSG00000225802	RP11-1036E20.10	-1.06377	0.00181058
ENSG00000176728	TTTY14	1.05915	0.00181058
ENSG00000205300	RP11-352D3.2	1.08158	0.00181058
ENSG00000152193	RNF219	1.10197	0.00181058
ENSG00000255262	TCEB2P2	-1.39402	0.00164714
ENSG00000155090	KLF10	-1.2704	0.00164714
ENSG00000160214	RRP1	-1.05499	0.00164714
ENSG00000170385	SLC30A1	-1.02856	0.00164714
ENSG00000258602	RP11-7F17.7	-1.02577	0.00164714
ENSG00000259268	AC007950.1	1.02001	0.00164714
ENSG00000132357	CARD6	1.06485	0.00164714
ENSG00000122877	EGR2	1.19055	0.00164714
ENSG00000247199	RP11-373N22.3	1.31983	0.00164714
ENSG00000252552	RNU6-307P	1.41907	0.00164714
ENSG00000106066	CPVL	1.52012	0.00164714
ENSG00000198129	DEFB107B	1.62498	0.00164714
ENSG00000110848	CD69	1.62955	0.00164714
ENSG00000264644	KRT18P8	-1.87995	0.00150662
ENSG00000233429	HOTAIRM1	-1.73073	0.00150662
ENSG00000111664	GNB3	-1.65528	0.00150662
ENSG00000154330	PGM5	-1.19837	0.00150662
ENSG00000234646	RP4-753D10.3	-1.0972	0.00150662
ENSG00000169429	IL8	-1.07654	0.00150662
ENSG00000254267	KB-1458E12.1	1.08936	0.00150662
ENSG00000250667	RP11-321E2.12	1.15429	0.00150662
ENSG00000138166	DUSP5	1.50529	0.00150662
ENSG00000102837	OLFM4	2.24837	0.00150662
ENSG00000139618	BRCA2	1.04264	0.0014664
ENSG00000259001	RPPH1	-1.92072	0.00136842
ENSG00000196976	LAGE3	-1.71831	0.00136842
ENSG00000189046	ALKBH2	-1.11453	0.00136842
ENSG00000224342	AC007879.1	-1.08071	0.00136842
ENSG00000230424	RP1-43E13.2	-1.03125	0.00136842
ENSG00000106049	HIBADH	-1.01934	0.00136842
ENSG00000171999	OR52P2P	1.48922	0.00136842
ENSG00000221030	AC010930.1	1.63518	0.00136842
ENSG00000164136	IL15	2.01468	0.00136842
ENSG00000104918	RETN	2.24932	0.00136842
ENSG00000221507	RNU6ATAC40P	-1.93652	0.0012539
ENSG00000249013	FTH1P21	-1.63781	0.0012539
ENSG00000232022	RP5-1109J22.1	-1.02851	0.0012539
ENSG00000246548	RP11-7F17.5	-1.02115	0.0012539
ENSG00000155506	LARP1	1.00047	0.0012539
ENSG00000256589	ENPP7P5	1.01692	0.0012539
ENSG00000227355	RP11-162D16.2	1.10813	0.0012539
ENSG00000254667	AP000783.1	1.20451	0.0012539
ENSG00000104312	RIPK2	1.21987	0.0012539
ENSG00000238000	RP11-274E7.2	1.27457	0.0012539
ENSG00000211893	IGHG2	1.47984	0.0012539
ENSG00000163534	FCRL1	1.50782	0.0012539
ENSG00000211688	TRGJP2	2.13063	0.0012539
ENSG00000105996	HOXA2	-1.66165	0.00113945
ENSG00000062524	LTK	-1.55156	0.00113945
ENSG00000216588	IGSF23	-1.1731	0.00113945
ENSG00000174194	AGAP8	-1.10922	0.00113945
ENSG00000156127	BATF	1.03593	0.00113945
ENSG00000228863	RP11-404F10.2	1.15795	0.00113945
ENSG00000251136	RP11-37B2.1	1.20234	0.00113945
ENSG00000235321	AC007556.3	1.33509	0.00113945
ENSG00000136826	KLF4	1.64416	0.00113945
ENSG00000211666	IGLV2-14	2.20342	0.00113945
ENSG00000012223	LTF	2.50312	0.00113945
ENSG00000252995	RNU6-667P	2.99035	0.00113945
ENSG00000215841	RP11-800A3.2	-1.80998	0.00104207
ENSG00000142025	DMRTC2	-1.08339	0.00104207
ENSG00000136830	FAM129B	1.01478	0.00104207
ENSG00000140284	SLC27A2	1.11272	0.00104207
ENSG00000008283	CYB561	1.15288	0.00104207
ENSG00000205565	RP11-497H16.6	1.23359	0.00104207
ENSG00000070729	CNGB1	1.34627	0.00104207
ENSG00000138646	HERC5	1.40595	0.00104207
ENSG00000090924	PLEKHG2	1.42037	0.00104207
ENSG00000138031	ADCY3	1.97735	0.00104207
ENSG00000133687	TMTC1	4.37843	0.00104207
ENSG00000211769	TRBJ2-5	-2.5297	0.000951374
ENSG00000184545	DUSP8	-1.62473	0.000951374
ENSG00000107554	DNMBP	-1.2203	0.000951374
ENSG00000250349	TM4SF2	1.10221	0.000951374
ENSG00000265844	RP11-751H17.1	1.25461	0.000951374
ENSG00000115155	OTOF	2.46539	0.000951374
ENSG00000165028	NIPSNAP3B	1.17582	0.000945751
ENSG00000259225	RP11-1008C21.1	-1.6898	0.000866946
ENSG00000268556	AC012360.1	-1.6839	0.000866946
ENSG00000143793	C1orf35	-1.10272	0.000866946
ENSG00000126709	IFI6	1.38123	0.000866946
ENSG00000168497	SDPR	1.61546	0.000866946
ENSG00000249310	APOBEC3B-AS1	3.52832	0.000866946
ENSG00000266983	CTC-232P5.1	-1.3821	0.000783284
ENSG00000143537	ADAM15	-1.25398	0.000783284
ENSG00000248367	CTB-129O4.1	-1.10099	0.000783284
ENSG00000227297	RP4-718J7.4	1.09767	0.000783284
ENSG00000167207	NOD2	1.24385	0.000783284
ENSG00000186407	CD300E	1.44315	0.000783284
ENSG00000183762	KREMEN1	1.48999	0.000783284
ENSG00000229922	RP11-240M16.1	1.49204	0.000783284
ENSG00000137094	DNAJB5	-1.53998	0.000710622
ENSG00000007516	BAIAP3	-1.34777	0.000710622
ENSG00000207808	MIR27A	-1.33256	0.000710622
ENSG00000186827	TNFRSF4	-1.06555	0.000710622
ENSG00000204150	CTGLF11P	-1.06184	0.000710622
ENSG00000180815	MAP3K15	-1.05349	0.000710622
ENSG00000125384	PTGER2	1.02611	0.000710622
ENSG00000180061	TMEM150B	1.18825	0.000710622
ENSG00000197013	ZNF429	1.61948	0.000710622
ENSG00000113140	SPARC	1.89434	0.000710622
ENSG00000211973	IGHV1-69	4.21091	0.000710622
ENSG00000129757	CDKN1C	-1.40963	0.000650996
ENSG00000109272	PF4V1	-1.16633	0.000650996
ENSG00000135114	OASL	1.06124	0.000650996
ENSG00000164047	CAMP	1.09287	0.000650996
ENSG00000107201	DDX58	1.12827	0.000650996
ENSG00000185272	RBM11	1.20953	0.000650996
ENSG00000227193	RP11-439A17.4	1.20971	0.000650996
ENSG00000135378	PRRG4	1.34777	0.000650996
ENSG00000230186	RP5-998N21.7	1.61494	0.000650996
ENSG00000223387	RP11-408H1.3	1.91736	0.000650996
ENSG00000163736	PPBP	2.04519	0.000650996
ENSG00000117525	F3	2.80844	0.000650996
ENSG00000211668	IGLV2-11	3.52185	0.000650996
ENSG00000124233	SEMG1	-1.20017	0.00059501
ENSG00000189051	RNF222	-1.16388	0.00059501
ENSG00000157827	FMNL2	1.04628	0.00059501
ENSG00000260368	RP11-521I2.3	1.07577	0.00059501
ENSG00000162645	GBP2	1.15637	0.00059501
ENSG00000100911	PSME2	1.20598	0.00059501
ENSG00000087237	CETP	1.30291	0.00059501
ENSG00000157693	C9orf91	1.30513	0.00059501
ENSG00000225131	PSME2P2	1.34495	0.00059501
ENSG00000240929	HIST2H2BB	1.59941	0.00059501
ENSG00000257452	RP1-71H24.1	2.64081	0.00059501
ENSG00000089127	OAS1	3.10053	0.00059501
ENSG00000078589	P2RY10	-1.36077	0.000592212
ENSG00000125148	MT2A	1.20949	0.000592212
ENSG00000233469	ST6GALNAC4P1	-1.39961	0.000542452
ENSG00000135929	CYP27A1	-1.12107	0.000542452
ENSG00000115604	IL18R1	1.04224	0.000542452
ENSG00000163746	PLSCR2	1.19071	0.000542452
ENSG00000238015	RP4-641G12.3	2.22792	0.000542452
ENSG00000005379	BZRAP1	1.20926	0.000516654
ENSG00000257400	RP11-778J16.3	-1.63281	0.000488552
ENSG00000232412	RP1-315G1.3	-1.45174	0.000488552
ENSG00000060138	YBX3	-1.43407	0.000488552
ENSG00000259820	AC083843.1	-1.42375	0.000488552
ENSG00000204420	C6orf25	1.00522	0.000488552
ENSG00000116574	RHOU	1.38773	0.000488552
ENSG00000132874	SLC14A2	1.42606	0.000488552
ENSG00000010030	ETV7	2.33826	0.000488552
ENSG00000238588	snoU13	2.58816	0.000488552
ENSG00000206921	RNU6-481P	1.29668	0.00045505
ENSG00000272449	RP3-395M20.12	-1.67925	0.000446905
ENSG00000160113	NR2F6	-1.3591	0.000446905
ENSG00000168016	TRANK1	1.26934	0.000446905
ENSG00000124772	CPNE5	1.32058	0.000446905
ENSG00000101347	SAMHD1	1.32865	0.000446905
ENSG00000251633	GYG1P1	1.4159	0.000446905
ENSG00000179388	EGR3	2.22314	0.000446905
ENSG00000122733	KIAA1045	-2.19408	0.000402371
ENSG00000204475	NCR3	-1.24588	0.000402371
ENSG00000140464	PML	1.12944	0.000402371
ENSG00000257526	RP11-20E24.1	1.2241	0.000402371
ENSG00000152778	IFIT5	1.30849	0.000402371
ENSG00000075399	VPS9D1	1.3722	0.000402371
ENSG00000128284	APOL3	1.50736	0.000402371
ENSG00000186470	BTN3A2	1.61299	0.000402371
ENSG00000118113	MMP8	2.5345	0.000402371
ENSG00000160932	LY6E	3.31204	0.000402371
ENSG00000152409	JMY	-1.28218	0.000367275
ENSG00000232442	CTD-3184A7.4	-1.1849	0.000367275
ENSG00000151136	BTBD11	-1.15593	0.000367275
ENSG00000234518	PTGES3P1	1.16474	0.000367275
ENSG00000048140	TSPAN17	1.1953	0.000367275
ENSG00000179104	TMTC2	1.20599	0.000367275
ENSG00000114541	FRMD4B	1.24873	0.000367275
ENSG00000023171	GRAMD1B	1.27005	0.000367275
ENSG00000107798	LIPA	1.27462	0.000367275
ENSG00000088827	SIGLEC1	2.03296	0.000367275
ENSG00000248719	RP11-377G16.2	2.14577	0.000367275
ENSG00000266312	RP11-111H3.3	-2.16563	0.000334523
ENSG00000254039	RP11-304F15.6	-1.28395	0.000334523
ENSG00000197457	STMN3	-1.07085	0.000334523
ENSG00000133561	GIMAP6	1.0847	0.000334523
ENSG00000250264	TAP2	1.10509	0.000334523
ENSG00000196565	HBG2	1.34838	0.000334523
ENSG00000187554	TLR5	1.45541	0.000334523
ENSG00000122729	ACO1	1.4736	0.000334523
ENSG00000256150	RP11-885B4.1	1.68017	0.000334523
ENSG00000129673	AANAT	1.71866	0.000334523
ENSG00000134326	CMPK2	2.18257	0.000334523
ENSG00000261026	CTD-3247F14.2	2.22359	0.000334523
ENSG00000228203	RNF144A-AS1	2.27062	0.000334523
ENSG00000162772	ATF3	3.08856	0.000334523
ENSG00000146122	DAAM2	-2.84204	0.000306122
ENSG00000237637	FRY-AS1	-1.30994	0.000306122
ENSG00000047634	SCML1	-1.22332	0.000306122
ENSG00000257925	RP11-493L12.3	1.1873	0.000306122
ENSG00000106560	GIMAP2	1.24945	0.000306122
ENSG00000138061	CYP1B1	1.68312	0.000306122
ENSG00000211900	IGHJ6	3.00214	0.000306122
ENSG00000264468	MIR4520A	-2.86094	0.000274685
ENSG00000169242	EFNA1	-1.64475	0.000274685
ENSG00000184967	NOC4L	-1.0346	0.000274685
ENSG00000166527	CLEC4D	1.10083	0.000274685
ENSG00000204634	TBC1D8	1.13911	0.000274685
ENSG00000082014	SMARCD3	1.2738	0.000274685
ENSG00000222306	Y_RNA	1.55424	0.000274685
ENSG00000257261	RP11-96H19.1	1.76935	0.000274685
ENSG00000137965	IFI44	2.15731	0.000274685
ENSG00000154451	GBP5	3.04302	0.000274685
ENSG00000226004	RP11-10J5.1	3.7265	0.000274685
ENSG00000259430	RP11-168G16.2	-1.62033	0.000251506
ENSG00000156381	ANKRD9	-1.58483	0.000251506
ENSG00000261745	RP11-506E9.3	-1.39519	0.000251506
ENSG00000102010	BMX	1.14981	0.000251506
ENSG00000155561	NUP205	1.33078	0.000251506
ENSG00000073737	DHRS9	1.6517	0.000251506
ENSG00000106683	LIMK1	1.7151	0.000251506
ENSG00000230489	VAV3-AS1	1.78144	0.000251506
ENSG00000226251	RP11-15I11.3	2.95362	0.000251506
ENSG00000175894	TSPEAR	-1.60636	0.000229799
ENSG00000197061	HIST1H4C	-1.35839	0.000229799
ENSG00000224307	RP11-344B5.2	-1.23076	0.000229799
ENSG00000104142	VPS18	-1.0803	0.000229799
ENSG00000153936	HS2ST1	-1.02058	0.000229799
ENSG00000120738	EGR1	1.26358	0.000229799
ENSG00000110811	LEPREL2	-1.9562	0.000218404
ENSG00000154188	ANGPT1	-1.43408	0.000209454
ENSG00000169439	SDC2	-1.38274	0.000209454
ENSG00000070423	RNF126	-1.07231	0.000209454
ENSG00000144893	MED12L	1.30911	0.000209454
ENSG00000251072	RP11-434D11.4	1.68069	0.000209454
ENSG00000256263	DDX11L8	1.72475	0.000209454
ENSG00000260096	DNM1P33	2.07341	0.000209454
ENSG00000184979	USP18	2.15155	0.000209454
ENSG00000252945	snoU83B	-2.27134	0.000189733
ENSG00000172366	FAM195A	-1.56892	0.000189733
ENSG00000162892	IL24	-1.52032	0.000189733
ENSG00000270195	RP11-572O17.1	-1.28745	0.000189733
ENSG00000225402	AC010878.3	-1.28093	0.000189733
ENSG00000259641	RP11-279F6.3	-1.19478	0.000189733
ENSG00000271914	RP4-789D17.5	-1.0775	0.000189733
ENSG00000227154	MKRNP2	-1.03713	0.000189733
ENSG00000273247	RP11-83A24.2	1.01363	0.000189733
ENSG00000198216	CACNA1E	1.24519	0.000189733
ENSG00000038427	VCAN	2.27998	0.000189733
ENSG00000129682	FGF13	2.28813	0.000189733
ENSG00000136052	SLC41A2	-1.3664	0.000175363
ENSG00000115267	IFIH1	1.03836	0.000175363
ENSG00000055332	EIF2AK2	1.16093	0.000175363
ENSG00000231858	AC067945.4	1.35332	0.000175363
ENSG00000173193	PARP14	1.37294	0.000175363
ENSG00000203666	EFCAB2	1.50279	0.000175363
ENSG00000258733	CTD-2341M24.1	1.61326	0.000175363
ENSG00000155366	RHOC	1.64536	0.000175363
ENSG00000223914	AC079630.2	1.74379	0.000175363
ENSG00000078081	LAMP3	2.00399	0.000175363
ENSG00000221963	APOL6	2.13498	0.000175363
ENSG00000138670	RASGEF1B	2.50394	0.000175363
ENSG00000123975	CKS2	-1.82838	0.000161234
ENSG00000162894	FAIM3	-1.69739	0.000161234
ENSG00000184436	THAP7	-1.37719	0.000161234
ENSG00000151093	OXSM	-1.34247	0.000161234
ENSG00000103202	NME4	-1.30203	0.000161234
ENSG00000265996	MIR3671	-1.30058	0.000161234
ENSG00000065427	KARS	1.04074	0.000161234
ENSG00000134352	IL6ST	1.09393	0.000161234
ENSG00000138772	ANXA3	1.107	0.000161234
ENSG00000138496	PARP9	1.12028	0.000161234
ENSG00000170581	STAT2	1.15228	0.000161234
ENSG00000248693	CTD-2023M8.1	1.39	0.000161234
ENSG00000111247	RAD51AP1	1.64504	0.000161234
ENSG00000226738	CTA-384D8.31	2.43831	0.000161234
ENSG00000134321	RSAD2	2.90492	0.000161234
ENSG00000048342	CC2D2A	1.11867	0.000152675
ENSG00000163016	ALMS1P	3.10155	0.000152675
ENSG00000272555	RP11-459I19.1	-1.37852	0.000147501
ENSG00000163754	GYG1	1.10065	0.000147501
ENSG00000100342	APOL1	1.33352	0.000147501
ENSG00000079263	SP140	1.37408	0.000147501
ENSG00000216863	LY86-AS1	1.40843	0.000147501
ENSG00000112053	SLC26A8	1.4169	0.000147501
ENSG00000162654	GBP4	2.26828	0.000147501
ENSG00000178075	GRAMD1C	-1.46145	0.000134512
ENSG00000187837	HIST1H1C	-1.2277	0.000134512
ENSG00000229000	SEPT7P8	-1.13829	0.000134512
ENSG00000141068	KSR1	-1.09437	0.000134512
ENSG00000125652	ALKBH7	-1.08301	0.000134512
ENSG00000130584	ZBTB46	-1.05766	0.000134512
ENSG00000196954	CASP4	1.01929	0.000134512
ENSG00000132256	TRIM5	1.18577	0.000134512
ENSG00000254838	GVINP1	1.52334	0.000134512
ENSG00000119686	FLVCR2	1.90756	0.000134512
ENSG00000143891	GALM	2.02255	0.000134512
ENSG00000241458	RP11-461O14.1	4.33326	0.000134512
ENSG00000211947	IGHV3-21	4.45437	0.000134512
ENSG00000273061	RP11-6J24.6	-1.23543	0.000125999
ENSG00000007392	LUC7L	-1.0696	0.000125999
ENSG00000215483	LINC00598	-1.05932	0.000125999
ENSG00000164086	DUSP7	-1.02524	0.000125999
ENSG00000102796	DHRS12	1.10205	0.000125999
ENSG00000173821	RNF213	1.1776	0.000125999
ENSG00000260366	CTD-2639E6.4	1.25445	0.000125999
ENSG00000130487	KLHDC7B	1.25594	0.000125999
ENSG00000226648	RP1-1J6.2	1.28419	0.000125999
ENSG00000107566	ERLIN1	1.30566	0.000125999
ENSG00000187231	SESTD1	1.33329	0.000125999
ENSG00000139988	RDH12	1.35132	0.000125999
ENSG00000225342	AC079630.4	1.36063	0.000125999
ENSG00000133321	RARRES3	1.8699	0.000125999
ENSG00000272369	RP11-446N19.1	1.89782	0.000125999
ENSG00000117010	ZNF684	1.91418	0.000125999
ENSG00000149131	SERPING1	2.88099	0.000125999
ENSG00000137959	IFI44L	2.88365	0.000125999
ENSG00000116273	PHF13	-1.04637	0.000116435
ENSG00000185043	CIB1	-1.02485	0.000116435
ENSG00000183018	SPNS2	-1.02144	0.000116435
ENSG00000163050	ADCK3	-1.00489	0.000116435
ENSG00000114127	XRN1	1.0641	0.000116435
ENSG00000042493	CAPG	1.14265	0.000116435
ENSG00000059378	PARP12	1.17608	0.000116435
ENSG00000001561	ENPP4	1.35753	0.000116435
ENSG00000150347	ARID5B	1.35892	0.000116435
ENSG00000130303	BST2	1.63263	0.000116435
ENSG00000139211	AMIGO2	1.81302	0.000116435
ENSG00000231826	AC016735.2	-1.02373	0.000108411
ENSG00000257403	CTD-2547E10.3	-2.08569	0.000107879
ENSG00000246084	CTD-2506J14.1	-1.90358	0.000107879
ENSG00000143878	RHOB	-1.72286	0.000107879
ENSG00000197176	RP11-76E12.1	-1.60905	0.000107879
ENSG00000231485	RP4-535B20.1	-1.59702	0.000107879
ENSG00000161981	SNRNP25	-1.08236	0.000107879
ENSG00000118640	VAMP8	1.00718	0.000107879
ENSG00000180628	PCGF5	1.13452	0.000107879
ENSG00000047621	C12orf4	1.14694	0.000107879
ENSG00000197046	SIGLEC15	1.33724	0.000107879
ENSG00000111801	BTN3A3	1.43189	0.000107879
ENSG00000093072	CECR1	1.662	0.000107879
ENSG00000166750	SLFN5	2.3294	0.000107879
ENSG00000271947	RP11-439M11.1	2.5711	0.000107879
ENSG00000211949	IGHV3-23	2.57722	0.000107879
ENSG00000239951	IGKV3-20	3.03859	0.000107879
ENSG00000211598	IGKV4-1	3.07591	0.000107879
ENSG00000136514	RTP4	3.25057	0.000107879
ENSG00000183690	EFHC2	-1.61196	9.94863e-05
ENSG00000173511	VEGFB	-1.48332	9.94863e-05
ENSG00000105327	BBC3	-1.45748	9.94863e-05
ENSG00000179833	SERTAD2	-1.13836	9.94863e-05
ENSG00000134900	TPP2	-1.11196	9.94863e-05
ENSG00000118162	KPTN	1.28863	9.94863e-05
ENSG00000156587	UBE2L6	1.38147	9.94863e-05
ENSG00000198087	CD2AP	1.50025	9.94863e-05
ENSG00000211899	IGHM	1.86934	9.94863e-05
ENSG00000134809	TIMM10	2.8569	9.94863e-05
ENSG00000168062	BATF2	3.01029	9.94863e-05
ENSG00000241294	IGKV2-24	3.83666	9.94863e-05
ENSG00000237846	RP11-216M21.1	-3.08843	9.27273e-05
ENSG00000106537	TSPAN13	-3.06533	9.27273e-05
ENSG00000188352	FOCAD	-1.00783	9.27273e-05
ENSG00000266913	CTC-548K16.2	1.02408	9.27273e-05
ENSG00000163565	IFI16	1.15612	9.27273e-05
ENSG00000047365	ARAP2	1.2101	9.27273e-05
ENSG00000138642	HERC6	1.58433	9.27273e-05
ENSG00000175040	CHST2	1.58918	9.27273e-05
ENSG00000162714	ZNF496	1.89861	9.27273e-05
ENSG00000132530	XAF1	2.31877	9.27273e-05
ENSG00000237980	RP11-338C15.3	2.34166	9.27273e-05
ENSG00000233235	RP5-908D6.1	2.76906	9.27273e-05
ENSG00000151208	DLG5	-1.32525	8.90967e-05
ENSG00000181404	XXyac-YRM2039.2	-1.10093	8.90967e-05
ENSG00000259886	U82695.10	-1.02105	8.69814e-05
ENSG00000265399	RP13-270P17.2	1.00935	8.69814e-05
ENSG00000266049	RP11-703M24.5	1.12651	8.69814e-05
ENSG00000163840	DTX3L	1.31459	8.69814e-05
ENSG00000166002	SMCO4	1.33886	8.69814e-05
ENSG00000165806	CASP7	1.77948	8.69814e-05
ENSG00000065911	MTHFD2	1.92931	8.69814e-05
ENSG00000230054	RP11-402G3.5	2.04857	8.69814e-05
ENSG00000214872	SMTNL1	2.54767	8.69814e-05
ENSG00000183347	GBP6	3.21798	8.69814e-05
ENSG00000229647	AC007879.7	-1.7863	8.12106e-05
ENSG00000107263	RAPGEF1	-1.23235	8.12106e-05
ENSG00000224596	ZMIZ1-AS1	-1.19369	8.12106e-05
ENSG00000105501	SIGLEC5	1.21038	8.12106e-05
ENSG00000204681	GABBR1	1.67845	8.12106e-05
ENSG00000137628	DDX60	2.39985	8.12106e-05
ENSG00000263069	CTD-2047H16.4	2.42369	8.12106e-05
ENSG00000177294	FBXO39	2.4629	8.12106e-05
ENSG00000144035	NAT8	3.84694	8.12106e-05
ENSG00000155252	PI4K2A	-1.64048	7.6362e-05
ENSG00000237792	RP11-203I2.1	-1.43158	7.6362e-05
ENSG00000256029	RP11-190A12.7	-1.01644	7.6362e-05
ENSG00000113407	TARS	1.05953	7.6362e-05
ENSG00000108984	MAP2K6	1.25902	7.6362e-05
ENSG00000121858	TNFSF10	1.28255	7.6362e-05
ENSG00000178685	PARP10	1.34666	7.6362e-05
ENSG00000260943	RP11-476D10.1	1.9646	7.6362e-05
ENSG00000133106	EPSTI1	2.87581	7.6362e-05
ENSG00000108771	DHX58	1.2394	7.47758e-05
ENSG00000240440	AC007879.3	-2.00347	7.15669e-05
ENSG00000234572	AC007880.1	-1.77908	7.15669e-05
ENSG00000123933	MXD4	-1.38576	7.15669e-05
ENSG00000106714	CNTNAP3	-1.23318	7.15669e-05
ENSG00000100292	HMOX1	-1.09707	7.15669e-05
ENSG00000204217	BMPR2	1.02556	7.15669e-05
ENSG00000261685	RP11-401P9.4	1.04241	7.15669e-05
ENSG00000179715	PCED1B	1.07346	7.15669e-05
ENSG00000124256	ZBP1	1.2514	7.15669e-05
ENSG00000096996	IL12RB1	1.31813	7.15669e-05
ENSG00000155363	MOV10	1.97183	7.15669e-05
ENSG00000120217	CD274	2.88808	7.15669e-05
ENSG00000265589	AL359753.1	3.20007	7.15669e-05
ENSG00000225492	GBP1P1	3.59923	7.15669e-05
ENSG00000259475	RP11-654A16.3	-1.89352	6.60969e-05
ENSG00000217416	ISCA1P1	-1.40256	6.60969e-05
ENSG00000135070	ISCA1	-1.27677	6.60969e-05
ENSG00000263620	RP11-599B13.6	-1.21802	6.60969e-05
ENSG00000187091	PLCD1	-1.03871	6.60969e-05
ENSG00000176871	WSB2	1.00741	6.60969e-05
ENSG00000227070	RP11-191G24.1	1.02726	6.60969e-05
ENSG00000182158	CREB3L2	1.25284	6.60969e-05
ENSG00000117115	PADI2	1.4591	6.60969e-05
ENSG00000068079	IFI35	1.74176	6.60969e-05
ENSG00000117228	GBP1	2.94059	6.60969e-05
ENSG00000261614	YBX3P1	-1.85034	6.3397e-05
ENSG00000253772	RP11-34P1.1	-1.48874	6.3397e-05
ENSG00000139546	TARBP2	-1.44335	6.3397e-05
ENSG00000108798	ABI3	-1.17515	6.3397e-05
ENSG00000173825	TIGD3	-1.16236	6.3397e-05
ENSG00000169972	PUSL1	-1.15541	6.3397e-05
ENSG00000240065	PSMB9	1.02539	6.3397e-05
ENSG00000167208	SNX20	1.02817	6.3397e-05
ENSG00000140853	NLRC5	1.34252	6.3397e-05
ENSG00000104804	TULP2	1.63913	6.3397e-05
ENSG00000137757	CASP5	1.83953	6.3397e-05
ENSG00000205846	CLEC6A	1.84332	6.3397e-05
ENSG00000067221	STOML1	2.123	6.3397e-05
ENSG00000198019	FCGR1B	2.27668	6.3397e-05
ENSG00000109511	ANXA10	2.63914	6.3397e-05
ENSG00000260260	RP11-304L19.5	-2.12592	6.19486e-05
ENSG00000100218	RTDR1	-1.55709	6.19486e-05
ENSG00000170846	AC093323.3	-1.11978	6.19486e-05
ENSG00000138385	SSB	1.00275	6.19486e-05
ENSG00000183605	SFXN4	1.013	6.19486e-05
ENSG00000254387	RP3-388N13.2	1.17291	6.19486e-05
ENSG00000070190	DAPP1	1.19951	6.19486e-05
ENSG00000145685	LHFPL2	2.35936	6.19486e-05
ENSG00000173239	LIPM	4.01444	6.19486e-05
ENSG00000159713	TPPP3	-2.57121	6.1489e-05
ENSG00000167083	GNGT2	-1.75253	6.1489e-05
ENSG00000105516	DBP	-1.72585	6.1489e-05
ENSG00000008405	CRY1	-1.65986	6.1489e-05
ENSG00000119950	MXI1	-1.65382	6.1489e-05
ENSG00000107742	SPOCK2	-1.53489	6.1489e-05
ENSG00000183150	GPR19	-1.50694	6.1489e-05
ENSG00000180758	GPR157	-1.36811	6.1489e-05
ENSG00000167508	MVD	-1.35284	6.1489e-05
ENSG00000165804	ZNF219	-1.29635	6.1489e-05
ENSG00000215142	RP11-292B8.1	-1.28951	6.1489e-05
ENSG00000165801	ARHGEF40	-1.25742	6.1489e-05
ENSG00000186480	INSIG1	-1.22566	6.1489e-05
ENSG00000135083	CCNJL	-1.20452	6.1489e-05
ENSG00000119669	IRF2BPL	-1.19616	6.1489e-05
ENSG00000213085	CCDC19	-1.16266	6.1489e-05
ENSG00000166508	MCM7	-1.15568	6.1489e-05
ENSG00000105479	CCDC114	-1.10619	6.1489e-05
ENSG00000189420	ZFP92	-1.06202	6.1489e-05
ENSG00000022567	SLC45A4	-1.05154	6.1489e-05
ENSG00000177169	ULK1	-1.05145	6.1489e-05
ENSG00000163950	SLBP	-1.02532	6.1489e-05
ENSG00000112941	PAPD7	-1.0213	6.1489e-05
ENSG00000110046	ATG2A	-1.02073	6.1489e-05
ENSG00000139714	MORN3	-1.01362	6.1489e-05
ENSG00000182372	CLN8	-1.01209	6.1489e-05
ENSG00000103489	XYLT1	-1.0076	6.1489e-05
ENSG00000184009	ACTG1	1.00755	6.1489e-05
ENSG00000137752	CASP1	1.0297	6.1489e-05
ENSG00000115392	FANCL	1.05819	6.1489e-05
ENSG00000141013	GAS8	1.06471	6.1489e-05
ENSG00000186818	LILRB4	1.08713	6.1489e-05
ENSG00000134243	SORT1	1.08805	6.1489e-05
ENSG00000138459	SLC35A5	1.10636	6.1489e-05
ENSG00000177119	ANO6	1.13044	6.1489e-05
ENSG00000181381	DDX60L	1.13362	6.1489e-05
ENSG00000068784	SRBD1	1.16806	6.1489e-05
ENSG00000205413	SAMD9	1.22959	6.1489e-05
ENSG00000042062	FAM65C	1.24513	6.1489e-05
ENSG00000185880	TRIM69	1.31216	6.1489e-05
ENSG00000229195	AC009495.4	1.34189	6.1489e-05
ENSG00000111912	NCOA7	1.34717	6.1489e-05
ENSG00000120675	DNAJC15	1.40091	6.1489e-05
ENSG00000177738	CTD-2201E18.3	1.44682	6.1489e-05
ENSG00000131943	C19orf12	1.57534	6.1489e-05
ENSG00000188313	PLSCR1	1.67767	6.1489e-05
ENSG00000106804	C5	1.6857	6.1489e-05
ENSG00000224789	AC012363.4	1.86921	6.1489e-05
ENSG00000116663	FBXO6	1.90996	6.1489e-05
ENSG00000172159	FRMD3	1.9656	6.1489e-05
ENSG00000152229	PSTPIP2	2.02664	6.1489e-05
ENSG00000168899	VAMP5	2.03028	6.1489e-05
ENSG00000112799	LY86	2.04949	6.1489e-05
ENSG00000131979	GCH1	2.067	6.1489e-05
ENSG00000120210	INSL6	2.08243	6.1489e-05
ENSG00000177409	SAMD9L	2.11273	6.1489e-05
ENSG00000234998	RP11-439A17.10	2.16651	6.1489e-05
ENSG00000175643	RMI2	2.19015	6.1489e-05
ENSG00000117226	GBP3	2.40663	6.1489e-05
ENSG00000253193	FCGR1C	2.65975	6.1489e-05
ENSG00000115109	EPB41L5	2.67608	6.1489e-05
ENSG00000163568	AIM2	2.78403	6.1489e-05
ENSG00000105967	TFEC	2.99949	6.1489e-05
ENSG00000197646	PDCD1LG2	3.17735	6.1489e-05
ENSG00000152766	ANKRD22	4.15211	6.1489e-05
ENSG00000230013	RP11-217B7.3	4.75471	6.1489e-05
ENSG00000255717	SNHG1	-1.17532	4.77303e-05
ENSG00000231249	ITPR1-AS1	-1.94253	2.0603e-05
ENSG00000028116	VRK2	1.07321	2.0603e-05
ENSG00000096968	JAK2	1.2402	1.83138e-06
ENSG00000170231	FABP6	-1.34355	1.37353e-06
ENSG00000196141	SPATS2L	3.61457	1.37353e-06
